# Supplementary material for: Beta Spike-Presenting SARS-CoV-2 Virus-like Particle Vaccine Confers Broad Protection against Other VOCs in Mice
Source: Vaccines (Basel). 2024 Sep 2;12(9):1007. doi: 10.3390/vaccines12091007 (PMC11435481; doi:10.3390/vaccines12091007)
Supplement: Supplementary file 1 [file vaccines-12-01007-s001.zip]

Archive with 1 entries (1 files):
- vaccines-3080016-supplementary.pdf
